# Supplementary material for: Genome-wide association study for performance traits in chickens using genotype by sequencing approach
Source: Sci Rep. 2017 Feb 9;7:41748. doi: 10.1038/srep41748 (PMC5299454; doi:10.1038/srep41748)
Supplement: Supplementary Spreadsheet S1 [file srep41748-s2.xls]

## Sheet: GWAS
#	MarkerName	Chr	Pos	F	p	add_effect	add_F	add_p	dom_effect	dom_F	dom_p	Trait	Allele	Obs1	Obs2	Obs3	BlockNumber	Most frequent Haplotype	overlapping QTLs
1	S1_3706	1	3706	11.3716	1.55e-05	-1.7555	22.7298	2.57e-06	-1.7356	21.3611	5.06e-06	f.conv.adj35	C/G/S	349	1	94			FALSE
2	S1_25041791	1	25041791	16.8751	8.89e-08	-1.3677	31.6127	3.42e-08	-1.2066	22.6366	2.69e-06	f.conv.adj35	C/T/T	346	2	96			TRUE
3	S1_45468342	1	45468342	12.8773	3.72e-06	1.7129	25.6755	6.05e-07	-1.7001	23.3938	1.85e-06	f.conv.adj35	T/C/Y	392	1	51			TRUE
4	S1_53749693	1	53749693	13.3567	2.37e-06	1.73455	26.3388	4.38e-07	-1.6094	20.8683	6.46e-06	f.conv.adj35	G/A/R	397	1	46			TRUE
5	S1_82575973	1	82575973	12.8726	3.74e-06	1.7111	25.6178	6.22e-07	-1.7091	25.3832	6.98e-07	f.conv.adj35	T/C/Y	207	1	236			TRUE
6	S1_102944294	1	102944294	15.3036	3.83e-07	-1.3323	29.9222	7.71e-08	-1.3676	29.1733	1.11e-07	f.conv.adj35	A/C/M	335	2	107			TRUE
7	S1_178184151	1	178184151	12.8899	3.68e-06	1.70563	25.4661	6.7e-07	-1.7294	24.1378	1.28e-06	f.conv.adj35	G/A/R	389	1	54			TRUE
8	S1_194726625	1	194726625	13.2282	2.68e-06	-1.7299	26.2126	4.65e-07	-1.6475	22.7803	2.51e-06	f.conv.adj35	A/C/M	351	1	92			TRUE
9	S2_33436237	2	33436237	11.5101	1.36e-05	0.05435	9.27833	0.00246	0.0812	18.5064	2.11e-05	eff.adj35	A/T/W	4	308	132			TRUE
9	S2_33436237	2	33436237	19.9795	5.11e-09	-0.97255	27.9038	2.04e-07	-1.2182	38.964	1.05e-09	f.conv.adj35	A/T/W	308	4	132	1	AC 83.6%	TRUE
10	S2_33437336	2	33437336	15.5224	3.12e-07	-1.6632	24.2549	1.21e-06	-1.8441	29.0663	1.17e-07	f.conv.adj35	C/G/S	304	1	139			TRUE
11	S2_138815862	2	138815862	12.9965	3.33e-06	0.88291	25.928	5.35e-07	-0.77128	13.9477	0.00021371	f.conv.adj35	G/A/R/	401	39	4			TRUE
12	S3_77435334	3	77435334	12.945	3.49e-06	-1.713	25.8148	5.65e-07	-1.6744	22.8893	2.37e-06	f.conv.adj35	C/T/Y	386	57	1			TRUE
13	S4_3514658	4	3514658	13.2595	2.6e-06	-1.7287	26.2008	4.68e-07	-1.6406	22.4474	2.95e-06	f.conv.adj35	G/T/K	369	1	74			TRUE
14	S4_68623163	4	68623163	11.4272	1.4668e-05	-37.74	18.268	2.3721e-05	19.3691	4.86312	0.02797	bw35	C/A/M	103	112	229	2	f.conv.adj35GAATG 41,5%	TRUE
15	S4_68882750	4	68882750	11.5658	1.286e-05	35.9158	17.4438	3.5942e-05	20.978	5.53593	0.01909	bw35	A/G/R	102	130	212			TRUE
16	S4_68882765	4	68882765	11.4924	1.3788e-05	35.4824	17.1644	4.1396e-05	21.359	5.71977	0.01721	bw35	G/T/K	103	130	211			TRUE
17	S4_69297525	4	69297525	12.3385	6.1884e-06	33.359	17.6366	3.2609e-05	22.7686	6.4784	0.01127	bw35	A/G/R	112	140	192			TRUE
18	S4_69370079	4	69370079	12.3001	6.4177e-06	27.4358	12.6003	0.00042886	34.7381	15.0682	0.00012022	bw35	A/T/W	144	110	190			TRUE
19	S4_69372005	4	69372005	11.6976	1.135e-05	-36.063	17.197	4.0718e-05	24.5283	7.80399	0.00545	bw35	T/C/Y	124	103	217			TRUE
15	S4_68882750	4	68882750	11.747	1.0831e-05	52.6513	20.2796	8.6603e-06	21.8498	3.02511	0.08271	bw41	A/G/R	102	130	212			TRUE
16	S4_68882765	4	68882765	11.5591	1.2943e-05	51.6616	19.6872	1.1641e-05	22.8091	3.28632	0.07057	bw41	G/T/K	103	130	211			TRUE
17	S4_69297525	4	69297525	12.6122	4.7789e-06	48.0417	19.6658	1.1767e-05	28.128	4.97848	0.02619	bw41	A/G/R	112	140	192			TRUE
18	S4_69370079	4	69370079	13.4391	2.1928e-06	43.5455	16.9008	4.7304e-05	46.0313	13.2581	0.00030496	bw41	A/T/W	144	110	190			TRUE
19	S4_69372005	4	69372005	12.5679	4.983e-06	-53.611	20.598	7.3893e-06	30.5754	6.09768	0.01393	bw41	T/C/Y	124	103	217			TRUE
20	S4_69372065	4	69372065	12.6288	4.7048e-06	-55.222	21.2622	5.3104e-06	31.4483	6.28933	0.01252	bw41	G/A/R	127	98	219			TRUE
21	S4_73210325	4	73210325	15.5361	3.0798e-07	-38.918	27.9989	1.9506e-07	15.3748	3.01788	0.08308	bw35	T/C/Y	121	137	186	3	TAG 44.4%	TRUE
21	S4_73210325	4	73210325	13.9162	1.4007e-06	-49.87	24.3507	1.1559e-06	23.0185	3.39215	0.06621	bw41	T/C/Y	121	137	186			TRUE
22	S4_73407243	4	73407243	12.1665	7.2813e-06	59.9542	23.171	2.065e-06	28.2407	4.37427	0.03708	bw41	A/G/R	159	82	203			TRUE
23	S4_73407249	4	73407249	12.1665	7.2813e-06	-59.954	23.171	2.065e-06	28.2407	4.37427	0.03708	bw41	G/A/R	159	82	203			TRUE
24	S4_75842191	4	75842191	12.3762	5.9718e-06	-35.354	10.145	0.00155	43.5243	11.245	0.00087011	bw41	C/A/M	90	167	187			TRUE
25	S4_79707389	4	79707389	11.5054	1.3618e-05	-22.624	4.48113	0.03485	48.6275	13.1794	0.00031763	bw41	G/C/S	210	162	72			TRUE
26	S5_54401932	5	54401932	13.3203	2.45e-06	-1.6878	24.9493	8.63e-07	-1.7796	26.6178	3.82e-07	f.conv.adj35	C/T/Y	358	1	85			TRUE
27	S6_2997851	6	2997851	11.3859	1.5255e-05	-0.65849	2.9415	0.08706	-1.1464	5.49742	0.01951	birthW	G/A/R	370	11	63			TRUE
28	S6_5492179	6	5492179	11.3594	1.5643e-05	0.75204	21.1592	5.5892e-06	0.37704	2.69726	0.10126	birthW	A/C/M	127	99	218			TRUE
29	S6_28967516	6	28967516	13.153	2.87e-06	-1.6947	25.1796	7.71e-07	-1.7564	26.2763	4.51e-07	f.conv.adj35	G/T/K	315	1	128			TRUE
30	S6_31436207	6	31436207	13.0594	3.14e-06	1.68538	24.6399	1e-06	-1.7413	26.0966	4.92e-07	f.conv.adj35	T/C/Y	260	1	183			TRUE
31	S7_6904443	7	6904443	13.4375	2.2e-06	1.77882	26.8666	3.38e-07	-1.6294	22.2333	3.28e-06	f.conv.adj35	G/A/R	24	1	419			TRUE
32	S7_22092999	7	22092999	13.57	1.94e-06	1.74642	26.8714	3.38e-07	-1.7593	25.289	7.3e-07	f.conv.adj35	G/C/S	393	1	50	4	GC 94.1%	TRUE
33	S7_22093009	7	22093009	13.57	1.94e-06	-1.7464	26.8714	3.38e-07	-1.7593	25.289	7.3e-07	f.conv.adj35	C/T/Y	393	1	50			TRUE
34	S7_26252164	7	26252164	12.9585	3.45e-06	-1.6971	25.1275	7.91e-07	-1.7485	25.0441	8.23e-07	f.conv.adj35	C/T/Y	384	1	59			TRUE
35	S7_34668134	7	34668134	11.8406	9.9119e-06	131.535	22.0312	3.6266e-06	88.7251	8.14419	0.00453	bw35	A/C/M	393	4	47	5	AG 93.2%	TRUE
36	S7_34855716	7	34855716	12.885	3.7e-06	1.70539	25.3876	6.96e-07	-1.7253	24.3174	1.18e-06	f.conv.adj35	G/A/R	385	1	58			TRUE
37	S8_5848411	8	5848411	12.8732	3.74e-06	1.70954	25.6614	6.09e-07	-1.7132	24.9718	8.53e-07	f.conv.adj35	T/C/Y	312	1	131			FALSE
38	S8_27651130	8	27651130	16.707	1.04e-07	1.36226	31.3973	3.8e-08	-1.1824	20.7656	6.8e-06	f.conv.adj35	T/C/Y	375	2	67			TRUE
39	S9_15349595	9	15349595	13.1123	2.99e-06	1.68725	24.8136	9.22e-07	-1.773	25.8083	5.67e-07	f.conv.adj35	G/A/R	389	1	54			TRUE
40	S9_21971358	9	21971358	11.3769	1.54e-05	-1.7606	22.741	2.56e-06	-1.7354	21.4772	4.78e-06	f.conv.adj35	C/T/Y	350	1	93			TRUE
41	S10_9890328	10	9890328	21.7242	1.04e-09	-2.1891	43.3942	1.33e-10	-2.1785	41.8137	2.77e-10	f.conv.adj35	A/G/R	297	1	146			TRUE
42	S10_17086845	10	17086845	13.5746	1.93e-06	1.75348	27.0402	3.11e-07	-1.7363	24.8883	8.89e-07	f.conv.adj35	G/A/R	389	1	54			TRUE
43	S11_1249418	11	1249418	13.573	1.94e-06	1.74166	26.5332	3.98e-07	-1.5943	20.6252	7.29e-06	f.conv.adj35	G/A/R	396	1	47	6	GGA 93.2%	TRUE
44	S11_1997302	11	1997302	13.3161	2.46e-06	1.73924	26.4036	4.24e-07	-1.6217	21.4752	4.78e-06	f.conv.adj35	G/A/R	392	1	51			TRUE
45	S11_2149223	11	2149223	13.4233	2.23e-06	-1.7417	26.49	4.06e-07	-1.6102	21.1297	5.68e-06	f.conv.adj35	A/G/R	392	1	51			TRUE
46	S13_1958055	13	1958055	11.5486	1.31e-05	-1.7675	22.9742	2.28e-06	-1.7169	21.2539	5.34e-06	f.conv.adj35	C/T/Y	317	1	126			TRUE
47	S13_9894951	13	9894951	12.8937	3.67e-06	-1.7148	25.7739	5.76e-07	-1.6997	24.8575	9.02e-07	f.conv.adj35	C/T/Y	252	1	191	7	CC 78.3%	TRUE
48	S13_9894952	13	9894952	12.8937	3.67e-06	-1.7148	25.7739	5.76e-07	-1.6997	24.8575	9.02e-07	f.conv.adj35	C/T/Y	252	1	191			TRUE
49	S13_12804655	13	12804655	11.5578	1.3e-05	0.6031	23.0717	2.17e-06	-0.57233	17.5118	3.47e-05	f.conv.adj35	T/C/Y	285	8	151			TRUE
50	S13_15109350	13	15109350	12.9039	3.63e-06	1.70214	25.2663	7.39e-07	-1.7274	25.2337	7.51e-07	f.conv.adj35	T/C/Y	356	1	87	8	TC 90%	TRUE
51	S13_15109354	13	15109354	12.9039	3.63e-06	-1.7021	25.2663	7.39e-07	-1.7274	25.2337	7.51e-07	f.conv.adj35	C/T/Y	356	1	87			TRUE
52	S14_2918142	14	2918142	14.102	1.18e-06	0.95638	23.1497	2.09e-06	-0.75283	12.472	0.00045853	f.conv.adj35	C/A/M	345	3	96			TRUE
53	S14_4019669	14	4019669	11.6494	1.19e-05	-1.7548	22.7268	2.57e-06	-1.6899	20.1057	9.45e-06	f.conv.adj35	G/T/K	326	1	117			TRUE
54	S14_12043802	14	12043802	15.4593	3.31e-07	1.32604	29.6296	8.88e-08	-1.3821	30.4073	6.11e-08	f.conv.adj35	T/C/Y	313	2	129	9	TGC 84.7%	TRUE
55	S14_12127914	14	12127914	12.8879	3.69e-06	1.70714	25.5778	6.34e-07	-1.724	24.8474	9.07e-07	f.conv.adj35	G/A/R	356	1	87			TRUE
56	S14_12127934	14	12127934	12.8879	3.69e-06	-1.7071	25.5778	6.34e-07	-1.724	24.8474	9.07e-07	f.conv.adj35	C/T/Y	356	1	87			TRUE
57	S15_6942668	15	6942668	13.8268	1.52e-06	1.68539	24.9286	8.71e-07	-1.7899	27.3968	2.62e-07	f.conv.adj35	R/A/G	245	1	198			TRUE
58	S15_9763685	15	9763685	12.936	3.52e-06	1.70052	25.2841	7.32e-07	-1.7378	25.2629	7.4e-07	f.conv.adj35	C/A/M	318	1	125			TRUE
59	S17_1976385	17	1976385	12.6189	4.75e-06	0.00852	2.65297	0.1041	-0.030137	16.2192	6.69e-05	eff.adj35	C/G/S	246	66	132			FALSE
60	S17_4917070	17	4917070	13.054	3.15e-06	-1.7208	25.9916	5.18e-07	-1.6733	23.8518	1.48e-06	f.conv.adj35	C/G/S	312	1	131	10	CGT 85%	TRUE
61	S17_4917071	17	4917071	13.054	3.15e-06	-1.7208	25.9916	5.18e-07	-1.6733	23.8518	1.48e-06	f.conv.adj35	G/T/K	312	1	131			TRUE
62	S17_4917072	17	4917072	13.054	3.15e-06	1.72077	25.9916	5.18e-07	-1.6733	23.8518	1.48e-06	f.conv.adj35	T/G/K	312	1	131			TRUE
63	S17_5621341	17	5621341	13.127	2.94e-06	-1.697	25.269	7.38e-07	-1.7887	25.4578	6.73e-07	f.conv.adj35	C/T/Y	398	1	45	11	CC 94.7%	TRUE
64	S17_5621374	17	5621374	13.127	2.94e-06	-1.697	25.269	7.38e-07	-1.7887	25.4578	6.73e-07	f.conv.adj35	C/T/Y	398	1	45			TRUE
65	S17_5986188	17	5986188	13.3293	2.43e-06	-1.6898	25.0278	8.3e-07	-1.752	26.5704	3.91e-07	f.conv.adj35	C/T/Y	194	1	249			TRUE
66	S18_4390068	18	4390068	15.393	3.52e-07	-1.3552	30.7846	5.09e-08	-1.2818	23.7392	1.56e-06	f.conv.adj35	C/T/Y	397	2	45			TRUE
67	S18_9253828	18	9253828	13.0036	3.31e-06	-1.7247	25.9994	5.16e-07	-1.6599	22.3532	3.09e-06	f.conv.adj35	A/C/M	391	1	52	12	ACC 93.4%	FALSE
68	S18_9551090	18	9551090	13.2344	2.66e-06	-1.7351	26.2993	4.46e-07	-1.627	21.4886	4.75e-06	f.conv.adj35	C/T/Y	393	1	50			FALSE
69	S18_9554600	18	9554600	15.3585	3.64e-07	-1.355	30.6886	5.33e-08	-1.2904	24.3527	1.16e-06	f.conv.adj35	C/T/Y	392	2	50			FALSE
70	S20_11847031	20	11847031	12.9593	3.45e-06	1.72671	25.8886	5.45e-07	-1.6886	24.5137	1.07e-06	f.conv.adj35	T/C/Y	249	1	194	13	TC 77.9%	FALSE
71	S20_11847038	20	11847038	12.9593	3.45e-06	-1.7267	25.8886	5.45e-07	-1.6886	24.5137	1.07e-06	f.conv.adj35	C/T/Y	249	1	194			FALSE
72	S21_725260	21	725260	13.1007	3.02e-06	1.72769	26.1184	4.87e-07	-1.6636	23.3741	1.87e-06	f.conv.adj35	G/A/R	345	1	98	16.5K b		TRUE
73	S23_2109713	23	2109713	13.0953	3.03e-06	1.69412	25.1297	7.9e-07	-1.7536	26.0991	4.92e-07	f.conv.adj35	G/A/R	339	1	104			TRUE
74	S23_4929597	23	4929597	16.472	1.29e-07	-1.5907	30.1492	6.91e-08	-1.7291	32.9111	1.84e-08	f.conv.adj35	A/G/R	356	2	86			TRUE
75	S25_601833	25	601833	13.8363	1.51e-06	1.68838	25.0337	8.28e-07	-1.7965	27.4731	2.52e-07	f.conv.adj35	T/C/Y	305	1	138			FALSE
76	S26_534090	26	534090	15.5251	3.12e-07	-0.97669	31.0238	4.54e-08	-0.9156	23.5066	1.75e-06	f.conv.adj35	C/T/Y	359	4	81	14	f.conv.adj35 79.4%	TRUE
77	S26_1249195	26	1249195	11.7862	1.04e-05	-82.616	14.8275	0.00013603	-118.29	23.5287	1.73e-06	cr	A/G/R	355	5	84			TRUE
78	S27_1587217	27	1587217	14.3888	9e-07	1.75477	26.946	3.26e-07	-1.5307	18.8562	1.77e-05	f.conv.adj35	C/A/M	400	1	43	15	f.conv.adj35GGGAACf.conv.adj35 94.8	TRUE
79	S27_1587218	27	1587218	14.3888	9e-07	-1.7548	26.946	3.26e-07	-1.5307	18.8562	1.77e-05	f.conv.adj35	A/C/M	400	1	43			TRUE
80	S27_1587219	27	1587219	14.3888	9e-07	1.75477	26.946	3.26e-07	-1.5307	18.8562	1.77e-05	f.conv.adj35	G/A/R	400	1	43			TRUE
81	S27_1587220	27	1587220	15.318	3.78e-07	-1.7666	27.3102	2.73e-07	-1.4835	17.7268	3.12e-05	f.conv.adj35	G/T/K	399	1	44			TRUE
82	S27_1587221	27	1587221	15.318	3.78e-07	1.76655	27.3102	2.73e-07	-1.4835	17.7268	3.12e-05	f.conv.adj35	G /C/S	399	1	44			TRUE
83	S27_1587222	27	1587222	15.318	3.78e-07	-1.7666	27.3102	2.73e-07	-1.4835	17.7268	3.12e-05	f.conv.adj35	A/C/M	399	1	44			TRUE
84	S27_1587224	27	1587224	15.318	3.78e-07	-1.7666	27.3102	2.73e-07	-1.4835	17.7268	3.12e-05	f.conv.adj35	A/C/M	399	1	44			TRUE
85	S27_1587226	27	1587226	15.318	3.78e-07	1.76655	27.3102	2.73e-07	-1.4835	17.7268	3.12e-05	f.conv.adj35	C/A/M	399	1	44			TRUE
86	S27_1587227	27	1587227	15.318	3.78e-07	-1.7666	27.3102	2.73e-07	-1.4835	17.7268	3.12e-05	f.conv.adj35	C/G /S	399	1	44			TRUE
87	S27_1587228	27	1587228	15.318	3.78e-07	-1.7666	27.3102	2.73e-07	-1.4835	17.7268	3.12e-05	f.conv.adj35	A /G /M	399	1	44			TRUE
88	S27_3798382	27	3798382	15.9252	2.15e-07	-1.3087	28.7208	1.38e-07	-1.4568	30.8608	4.91e-08	f.conv.adj35	C/G/S	389	2	53	16	CG 93.6%	TRUE
89	S27_3798470	27	3798470	12.9777	3.39e-06	1.69807	25.2201	7.56e-07	-1.7555	24.9949	8.44e-07	f.conv.adj35	G/A/R	392	1	51			TRUE
90	S27_4784671	27	4784671	12.9282	3.55e-06	1.71542	25.8454	5.57e-07	-1.6914	24.4896	1.08e-06	f.conv.adj35	G/A/R	275	1	168			FALSE
91	S28_788219	28	788219	11.4688	1.4101e-05	-50.645	15.6607	8.8835e-05	24.0929	2.59552	0.10791	bw41	T/C/Y	53	214	177	17	f.conv.adj35 34.5 CG 33.6 TG 30.3	FALSE
92	S28_1252731	28	1252731	13.4257	2.2207e-06	-66.018	26.2485	4.5678e-07	20.3666	1.99894	0.15814	bw41	G/A/R	171	48	225			FALSE
93	S28_2986566	28	2986566	13.1561	2.86e-06	1.72747	26.1443	4.81e-07	-1.6669	23.7578	1.55e-06	f.conv.adj35	G/A/R	298	1	145			TRUE
94	SZ_9064309	33	9064309	15.2459	4.04e-07	-1.3346	29.8246	8.08e-08	-1.3529	28.5864	1.47e-07	f.conv.adj35	A/G/R	350	2	92			FALSE
